# Supplementary material for: Nutrition Management in Children Less than 5 Years of Age with Glycogen Storage Disease Type I: Survey Results
Source: Nutrients. 2024 Sep 25;16(19):3244. doi: 10.3390/nu16193244 (PMC11478432; doi:10.3390/nu16193244)
Supplement: Supplementary file 1 [file nutrients-16-03244-s001.zip]

Archive with 1 entries (1 files):
- nutrients-3146683-supplementary.pdf
